# Supplementary material for: Tuning the Electronic Structure of a Novel 3D Architectured Co-N-C Aerogel to Enhance Oxygen Evolution Reaction Activity
Source: Gels. 2023 Apr 7;9(4):313. doi: 10.3390/gels9040313 (PMC10137415; doi:10.3390/gels9040313)
Supplement: Supplementary file 1 [file gels-09-00313-s001.zip]

Archive with 1 entries (1 files):
- gels-2310331-supplementary.pdf
